# Supplementary material for: The Remarkable Diversity of Vertebrate Bitter Taste Receptors: Recent Advances in Genomic and Functional Studies
Source: Int J Mol Sci. 2024 Nov 25;25(23):12654. doi: 10.3390/ijms252312654 (PMC11641376; doi:10.3390/ijms252312654)
Supplement: Supplementary file 1 [file ijms-25-12654-s001.zip]

Archive with 1 entries (1 files):
- ijms-3061444-supplementary.xlsx
