# Supplementary material for: The Remarkable Diversity of Vertebrate Bitter Taste Receptors: Recent Advances in Genomic and Functional Studies
Source: Int J Mol Sci. 2024 Nov 25;25(23):12654. doi: 10.3390/ijms252312654 (PMC11641376; doi:10.3390/ijms252312654)
Supplement: Supplementary file 1 [file ijms-25-12654-s001.zip › ijms-3061444-supplementary.xlsx]

## Sheet: receptor-ligand
Taxonomic group	Scientific name	Common name	Receptor	Compound	Concentration (uM)	Cell line	Co-transfected Gα protein	Assay system	Total tested substances	Reference
Cartilaginous fish	Chiloscyllium punctatum	Brownbanded bamboo shark	T2R	Amarogentin	1000	HEK293T	Gα16gust44	Fluorescence	45	Itoigawa et al. 2024
Cartilaginous fish	Chiloscyllium punctatum	Brownbanded bamboo shark	T2R	Chloroquine	10000	HEK293T	Gα16gust44	Fluorescence	45	Itoigawa et al. 2024
Cartilaginous fish	Chiloscyllium punctatum	Brownbanded bamboo shark	T2R	Colchicine	3000	HEK293T	Gα16gust44	Fluorescence	45	Itoigawa et al. 2024
Cartilaginous fish	Chiloscyllium punctatum	Brownbanded bamboo shark	T2R	Denatonium benzoate	3000	HEK293T	Gα16gust44	Fluorescence	45	Itoigawa et al. 2024
Cartilaginous fish	Chiloscyllium punctatum	Brownbanded bamboo shark	T2R	Ofloxacin	5000	HEK293T	Gα16gust44	Fluorescence	45	Itoigawa et al. 2024
Cartilaginous fish	Scyliorhinus torazame	Cloudy catshark	T2R	Amarogentin	1000	HEK293T	Gα16gust44	Fluorescence	45	Itoigawa et al. 2024
Cartilaginous fish	Scyliorhinus torazame	Cloudy catshark	T2R	Chloroquine	10000	HEK293T	Gα16gust44	Fluorescence	45	Itoigawa et al. 2024
Cartilaginous fish	Scyliorhinus torazame	Cloudy catshark	T2R	Colchicine	3000	HEK293T	Gα16gust44	Fluorescence	45	Itoigawa et al. 2024
Cartilaginous fish	Scyliorhinus torazame	Cloudy catshark	T2R	Denatonium benzoate	3000	HEK293T	Gα16gust44	Fluorescence	45	Itoigawa et al. 2024
Cartilaginous fish	Hemitrygon akajei	Red stingray	T2R	Chloroquine	10000	HEK293T	Gα16gust44	Fluorescence	45	Itoigawa et al. 2024
Cartilaginous fish	Hemitrygon akajei	Red stingray	T2R	Denatonium benzoate	3000	HEK293T	Gα16gust44	Fluorescence	45	Itoigawa et al. 2024
Cartilaginous fish	Hemitrygon akajei	Red stingray	T2R	Ofloxacin	5000	HEK293T	Gα16gust44	Fluorescence	45	Itoigawa et al. 2024
Cartilaginous fish	Pristis pectinata	smalltooth sawfish	T2R	Chloroquine	10000	HEK293T	Gα16gust44	Fluorescence	45	Itoigawa et al. 2024
Cartilaginous fish	Pristis pectinata	smalltooth sawfish	T2R	Denatonium benzoate	3000	HEK293T	Gα16gust44	Fluorescence	45	Itoigawa et al. 2024
Cartilaginous fish	Scyliorhinus canicula	Small-spotted catshark	T2R1	Amarogentin	1000	HEK293T-Gα16gust44	NA	Fluorescence	94	Behrens et al. 2023
Cartilaginous fish	Scyliorhinus canicula	Small-spotted catshark	T2R1	Arbutin	30000	HEK293T-Gα16gust44	NA	Fluorescence	94	Behrens et al. 2023
Cartilaginous fish	Scyliorhinus canicula	Small-spotted catshark	T2R1	Chloroquine	10000	HEK293T-Gα16gust44	NA	Fluorescence	94	Behrens et al. 2023
Cartilaginous fish	Scyliorhinus canicula	Small-spotted catshark	T2R1	Colchicine	3000	HEK293T-Gα16gust44	NA	Fluorescence	94	Behrens et al. 2023
Cartilaginous fish	Scyliorhinus canicula	Small-spotted catshark	T2R1	Denatonium benzoate	3000	HEK293T-Gα16gust44	NA	Fluorescence	94	Behrens et al. 2023
Cartilaginous fish	Scyliorhinus canicula	Small-spotted catshark	T2R1	Denatonium saccharide	3000	HEK293T-Gα16gust44	NA	Fluorescence	94	Behrens et al. 2023
Cartilaginous fish	Scyliorhinus canicula	Small-spotted catshark	T2R1	Erythromycin	300	HEK293T-Gα16gust44	NA	Fluorescence	94	Behrens et al. 2023
Cartilaginous fish	Scyliorhinus canicula	Small-spotted catshark	T2R1	Famotidine	300	HEK293T-Gα16gust44	NA	Fluorescence	94	Behrens et al. 2023
Cartilaginous fish	Scyliorhinus canicula	Small-spotted catshark	T2R1	Progesterone	100	HEK293T-Gα16gust44	NA	Fluorescence	94	Behrens et al. 2023
Cartilaginous fish	Scyliorhinus canicula	Small-spotted catshark	T2R1	Resveratrol	10	HEK293T-Gα16gust44	NA	Fluorescence	94	Behrens et al. 2023
Cartilaginous fish	Scyliorhinus canicula	Small-spotted catshark	T2R1	Taurolithocholic acid	30	HEK293T-Gα16gust44	NA	Fluorescence	94	Behrens et al. 2023
Cartilaginous fish	Chiloscyllium plagiosum	Whitespotted bamboo shark	T2R1	Amarogentin	1000	HEK293T-Gα16gust44	NA	Fluorescence	94	Behrens et al. 2023
Cartilaginous fish	Chiloscyllium plagiosum	Whitespotted bamboo shark	T2R1	Colchicine	3000	HEK293T-Gα16gust44	NA	Fluorescence	94	Behrens et al. 2023
Cartilaginous fish	Chiloscyllium plagiosum	Whitespotted bamboo shark	T2R1	Denatonium benzoate	3000	HEK293T-Gα16gust44	NA	Fluorescence	94	Behrens et al. 2023
Cartilaginous fish	Chiloscyllium plagiosum	Whitespotted bamboo shark	T2R1	Denatonium saccharide	3000	HEK293T-Gα16gust44	NA	Fluorescence	94	Behrens et al. 2023
Cartilaginous fish	Chiloscyllium plagiosum	Whitespotted bamboo shark	T2R1	Erythromycin	300	HEK293T-Gα16gust44	NA	Fluorescence	94	Behrens et al. 2023
Cartilaginous fish	Chiloscyllium plagiosum	Whitespotted bamboo shark	T2R1	Famotidine	300	HEK293T-Gα16gust44	NA	Fluorescence	94	Behrens et al. 2023
Cartilaginous fish	Chiloscyllium plagiosum	Whitespotted bamboo shark	T2R1	Taurolithocholic acid	30	HEK293T-Gα16gust44	NA	Fluorescence	94	Behrens et al. 2023
Ray-finned fish	Danio rerio	Zebrafish	T2r3a	Epicatechin	1000	HEK293T-Gα16gust44	NA	Fluorescence	90	Behrens et al. 2021
Ray-finned fish	Danio rerio	Zebrafish	T2r3a	Phenanthroline	1000	HEK293T-Gα16gust44	NA	Fluorescence	90	Behrens et al. 2021
Ray-finned fish	Danio rerio	Zebrafish	T2r3a	6-n-propyl-2-thiouracil (PROP)	1000	HEK293T-Gα16gust44	NA	Fluorescence	90	Behrens et al. 2021
Ray-finned fish	Danio rerio	Zebrafish	T2r3a	Acetaminophen	3000	HEK293T-Gα16gust44	NA	Fluorescence	90	Behrens et al. 2021
Ray-finned fish	Danio rerio	Zebrafish	T2r3a	Amarogentin	1000	HEK293T-Gα16gust44	NA	Fluorescence	90	Behrens et al. 2021
Ray-finned fish	Danio rerio	Zebrafish	T2r3a	Chloramphenicol	1000	HEK293T-Gα16gust44	NA	Fluorescence	90	Behrens et al. 2021
Ray-finned fish	Danio rerio	Zebrafish	T2r1	Chloroquine	10000	HEK293T-Gα16gust44	NA	Fluorescence	90	Behrens et al. 2021
Ray-finned fish	Danio rerio	Zebrafish	T2r3a	Chloroquine	10000	HEK293T-Gα16gust44	NA	Fluorescence	90	Behrens et al. 2021
Ray-finned fish	Danio rerio	Zebrafish	T2r3a	Colchicine	3000	HEK293T-Gα16gust44	NA	Fluorescence	90	Behrens et al. 2021
Ray-finned fish	Danio rerio	Zebrafish	T2r4	Coumarin	300	HEK293T-Gα16gust44	NA	Fluorescence	90	Behrens et al. 2021
Ray-finned fish	Danio rerio	Zebrafish	T2r1	Denatonium benzoate	3000	HEK293T-Gα16gust44	NA	Fluorescence	90	Behrens et al. 2021
Ray-finned fish	Danio rerio	Zebrafish	T2r3a	Denatonium benzoate	3000	HEK293T-Gα16gust44	NA	Fluorescence	90	Behrens et al. 2021
Ray-finned fish	Danio rerio	Zebrafish	T2r3a	Denatonium saccharide	3000	HEK293T-Gα16gust44	NA	Fluorescence	90	Behrens et al. 2021
Ray-finned fish	Danio rerio	Zebrafish	T2r4	Dimethyl sulfoxide (DMSO)	422000	HEK293T-Gα16gust44	NA	Fluorescence	90	Behrens et al. 2021
Ray-finned fish	Danio rerio	Zebrafish	T2r4	Epigallocatechin gallate	10	HEK293T-Gα16gust44	NA	Fluorescence	90	Behrens et al. 2021
Ray-finned fish	Danio rerio	Zebrafish	T2r3a	Papaverine	30	HEK293T-Gα16gust44	NA	Fluorescence	90	Behrens et al. 2021
Ray-finned fish	Danio rerio	Zebrafish	T2r4	Quassin	300	HEK293T-Gα16gust44	NA	Fluorescence	90	Behrens et al. 2021
Ray-finned fish	Danio rerio	Zebrafish	T2r3a	Quinine sulphate	10	HEK293T-Gα16gust44	NA	Fluorescence	90	Behrens et al. 2021
Ray-finned fish	Danio rerio	Zebrafish	T2r3a	Santonin	100	HEK293T-Gα16gust44	NA	Fluorescence	90	Behrens et al. 2021
Ray-finned fish	Danio rerio	Zebrafish	T2r1	Sodium benzoate	10000	HEK293T-Gα16gust44	NA	Fluorescence	90	Behrens et al. 2021
Ray-finned fish	Danio rerio	Zebrafish	T2r4	Sodium benzoate	10000	HEK293T-Gα16gust44	NA	Fluorescence	90	Behrens et al. 2021
Ray-finned fish	Danio rerio	Zebrafish	T2r3a	Strychnine	30	HEK293T-Gα16gust44	NA	Fluorescence	90	Behrens et al. 2021
Ray-finned fish	Danio rerio	Zebrafish	T2r2	Taurolithocholic acid	300	HEK293T-Gα16gust44	NA	Fluorescence	90	Behrens et al. 2021
Ray-finned fish	Danio rerio	Zebrafish	T2r4	Taurolithocholic acid	300	HEK293T-Gα16gust44	NA	Fluorescence	90	Behrens et al. 2021
Ray-finned fish	Danio rerio	Zebrafish	T2r3a	Umbelliferone	600	HEK293T-Gα16gust44	NA	Fluorescence	90	Behrens et al. 2021
Ray-finned fish	Danio rerio	Zebrafish	T2r3a	Xanthotoxin	100	HEK293T-Gα16gust44	NA	Fluorescence	90	Behrens et al. 2021
Ray-finned fish	Cyprinus caprio	Common carp	T2r200-1	Amarogentin	1000	HEK293T	Gα16gust44	Luminescence	19	Shimizu et al. 2021
Ray-finned fish	Cyprinus caprio	Common carp	T2r200-1	Andrographolide	333	HEK293T	Gα16gust44	Luminescence	19	Shimizu et al. 2021
Ray-finned fish	Cyprinus caprio	Common carp	T2r200-1	Picrotoxinin	1000	HEK293T	Gα16gust44	Luminescence	19	Shimizu et al. 2021
Ray-finned fish	Cyprinus caprio	Common carp	T2r200-1	Absinthin	100	HEK293T	Gα16gust44	Luminescence	19	Shimizu et al. 2021
Ray-finned fish	Cyprinus caprio	Common carp	T2r200-1	Cromolyn	1000	HEK293T	Gα16gust44	Luminescence	19	Shimizu et al. 2021
Ray-finned fish	Cyprinus caprio	Common carp	T2r200-1	Dimethyl-thioformamide	300	HEK293T	Gα16gust44	Luminescence	19	Shimizu et al. 2021
Ray-finned fish	Cyprinus caprio	Common carp	T2r200-1	PROP	1000	HEK293T	Gα16gust44	Luminescence	19	Shimizu et al. 2021
Ray-finned fish	Cyprinus caprio	Common carp	T2r200-1	Strychnine	30	HEK293T	Gα16gust44	Luminescence	19	Shimizu et al. 2021
Ray-finned fish	Cyprinus caprio	Common carp	T2r200-1	α-thujone	300	HEK293T	Gα16gust44	Luminescence	19	Shimizu et al. 2021
Ray-finned fish	Cyprinus caprio	Common carp	T2r200-2	Andrographolide	333	HEK293T	Gα16gust44	Luminescence	19	Shimizu et al. 2021
Ray-finned fish	Cyprinus caprio	Common carp	T2r200-2	Picrotoxinin	1000	HEK293T	Gα16gust44	Luminescence	19	Shimizu et al. 2021
Ray-finned fish	Cyprinus caprio	Common carp	T2r200-2	PROP	1000	HEK293T	Gα16gust44	Luminescence	19	Shimizu et al. 2021
Ray-finned fish	Cyprinus caprio	Common carp	T2r200-2	Absinthin	300	HEK293T	Gα16gust44	Luminescence	19	Shimizu et al. 2021
Ray-finned fish	Cyprinus caprio	Common carp	T2r200-2	Diphenylthiourea	100	HEK293T	Gα16gust44	Luminescence	19	Shimizu et al. 2021
Ray-finned fish	Cyprinus caprio	Common carp	T2r201	Amarogentin	1000	HEK293T	Gα16gust44	Luminescence	19	Shimizu et al. 2021
Ray-finned fish	Cyprinus caprio	Common carp	T2r201	PROP	1000	HEK293T	Gα16gust44	Luminescence	19	Shimizu et al. 2021
Ray-finned fish	Cyprinus caprio	Common carp	T2r201	Chloramphenicol	1000	HEK293T	Gα16gust44	Luminescence	19	Shimizu et al. 2021
Ray-finned fish	Cyprinus caprio	Common carp	T2r201	Colchicine	3000	HEK293T	Gα16gust44	Luminescence	19	Shimizu et al. 2021
Ray-finned fish	Cyprinus caprio	Common carp	T2r201	Denatonium benzoate	3000	HEK293T	Gα16gust44	Luminescence	19	Shimizu et al. 2021
Ray-finned fish	Cyprinus caprio	Common carp	T2r201	D-(-)-salicin	10000	HEK293T	Gα16gust44	Luminescence	19	Shimizu et al. 2021
Ray-finned fish	Cyprinus caprio	Common carp	T2r202-1	Strychnine	30	HEK293T	Gα16gust44	Luminescence	19	Shimizu et al. 2021
Ray-finned fish	Cyprinus caprio	Common carp	T2r202-2	Andrographolide	333	HEK293T	Gα16gust44	Luminescence	19	Shimizu et al. 2021
Ray-finned fish	Cyprinus caprio	Common carp	T2r203-1	Picrotoxinin	1000	HEK293T	Gα16gust44	Luminescence	19	Shimizu et al. 2021
Ray-finned fish	Cyprinus caprio	Common carp	T2r203-1	PROP	1000	HEK293T	Gα16gust44	Luminescence	19	Shimizu et al. 2021
Ray-finned fish	Cyprinus caprio	Common carp	T2r203-1	Absinthin	300	HEK293T	Gα16gust44	Luminescence	19	Shimizu et al. 2021
Ray-finned fish	Cyprinus caprio	Common carp	T2r203-1	Andrographolide	333	HEK293T	Gα16gust44	Luminescence	19	Shimizu et al. 2021
Ray-finned fish	Cyprinus caprio	Common carp	T2r203-1	Chloramphenicol	1000	HEK293T	Gα16gust44	Luminescence	19	Shimizu et al. 2021
Ray-finned fish	Cyprinus caprio	Common carp	T2r203-1	Dimethyl-thioformamide	300	HEK293T	Gα16gust44	Luminescence	19	Shimizu et al. 2021
Ray-finned fish	Cyprinus caprio	Common carp	T2r203-1	Diphenylthiourea	100	HEK293T	Gα16gust44	Luminescence	19	Shimizu et al. 2021
Ray-finned fish	Cyprinus caprio	Common carp	T2r203-1	Methylthiourea	300	HEK293T	Gα16gust44	Luminescence	19	Shimizu et al. 2021
Lobe-finned fish	Latimeria chalumnae	West Indean Ocean coelacanth	T2R02	Andrographolide	300	HEK293T-Gα16gust44	NA	Fluorescence	90	Behrens et al. 2021
Lobe-finned fish	Latimeria chalumnae	West Indean Ocean coelacanth	T2R02	Androsterone	1	HEK293T-Gα16gust44	NA	Fluorescence	90	Behrens et al. 2021
Lobe-finned fish	Latimeria chalumnae	West Indean Ocean coelacanth	T2R01	Chloroquine	10000	HEK293T-Gα16gust44	NA	Fluorescence	90	Behrens et al. 2021
Lobe-finned fish	Latimeria chalumnae	West Indean Ocean coelacanth	T2R01	Denatonium benzoate	3000	HEK293T-Gα16gust44	NA	Fluorescence	90	Behrens et al. 2021
Lobe-finned fish	Latimeria chalumnae	West Indean Ocean coelacanth	T2R02	Progesterone	3	HEK293T-Gα16gust44	NA	Fluorescence	90	Behrens et al. 2021
Lobe-finned fish	Latimeria chalumnae	West Indean Ocean coelacanth	T2R01	Sodium benzoate	10000	HEK293T-Gα16gust44	NA	Fluorescence	90	Behrens et al. 2021
Lobe-finned fish	Latimeria chalumnae	West Indean Ocean coelacanth	T2R02	Sodium Chenodeoxycholate	1	HEK293T-Gα16gust44	NA	Fluorescence	90	Behrens et al. 2021
Lobe-finned fish	Latimeria chalumnae	West Indean Ocean coelacanth	T2R02	Sodium Deocycholate	10	HEK293T-Gα16gust44	NA	Fluorescence	90	Behrens et al. 2021
Lobe-finned fish	Latimeria chalumnae	West Indean Ocean coelacanth	T2R02	Sodium Glycocholate	1	HEK293T-Gα16gust44	NA	Fluorescence	90	Behrens et al. 2021
Lobe-finned fish	Latimeria chalumnae	West Indean Ocean coelacanth	T2R02	Taurocholic acid	300	HEK293T-Gα16gust44	NA	Fluorescence	90	Behrens et al. 2021
Lobe-finned fish	Latimeria chalumnae	West Indean Ocean coelacanth	T2R02	Taurolithocholic acid	300	HEK293T-Gα16gust44	NA	Fluorescence	90	Behrens et al. 2021
Amphibia	Xenopus tropicalis	Tropical clawed frog	T2r5	Coumarin	300	HEK293T-Gα16gust44	NA	Fluorescence	46	Behrens et al. 2014
Amphibia	Xenopus tropicalis	Tropical clawed frog	T2r5	Falcarindiol	100	HEK293T-Gα16gust44	NA	Fluorescence	46	Behrens et al. 2014
Amphibia	Xenopus tropicalis	Tropical clawed frog	T2r5	α-thujone	300	HEK293T-Gα16gust44	NA	Fluorescence	46	Behrens et al. 2014
Amphibia	Xenopus tropicalis	Tropical clawed frog	T2r9a	Absinthin	100	HEK293T-Gα16gust44	NA	Fluorescence	46	Behrens et al. 2014
Amphibia	Xenopus tropicalis	Tropical clawed frog	T2r9a	Amarogentin	1000	HEK293T-Gα16gust44	NA	Fluorescence	46	Behrens et al. 2014
Amphibia	Xenopus tropicalis	Tropical clawed frog	T2r9a	Andrographolide	300	HEK293T-Gα16gust44	NA	Fluorescence	46	Behrens et al. 2014
Amphibia	Xenopus tropicalis	Tropical clawed frog	T2r9a	Brucine	100	HEK293T-Gα16gust44	NA	Fluorescence	46	Behrens et al. 2014
Amphibia	Xenopus tropicalis	Tropical clawed frog	T2r9a	Camphor	1000	HEK293T-Gα16gust44	NA	Fluorescence	46	Behrens et al. 2014
Amphibia	Xenopus tropicalis	Tropical clawed frog	T2r9a	Chloramphenicol	1000	HEK293T-Gα16gust44	NA	Fluorescence	46	Behrens et al. 2014
Amphibia	Xenopus tropicalis	Tropical clawed frog	T2r9a	Chloroquine	10000	HEK293T-Gα16gust44	NA	Fluorescence	46	Behrens et al. 2014
Amphibia	Xenopus tropicalis	Tropical clawed frog	T2r9a	Colchicine	3000	HEK293T-Gα16gust44	NA	Fluorescence	46	Behrens et al. 2014
Amphibia	Xenopus tropicalis	Tropical clawed frog	T2r9a	Denatonium benzoate	3000	HEK293T-Gα16gust44	NA	Fluorescence	46	Behrens et al. 2014
Amphibia	Xenopus tropicalis	Tropical clawed frog	T2r9a	Erythromycin	300	HEK293T-Gα16gust44	NA	Fluorescence	46	Behrens et al. 2014
Amphibia	Xenopus tropicalis	Tropical clawed frog	T2r9a	Ginkgolide A	300	HEK293T-Gα16gust44	NA	Fluorescence	46	Behrens et al. 2014
Amphibia	Xenopus tropicalis	Tropical clawed frog	T2r9a	Noscapine	10	HEK293T-Gα16gust44	NA	Fluorescence	46	Behrens et al. 2014
Amphibia	Xenopus tropicalis	Tropical clawed frog	T2r9a	Parthenolide	100	HEK293T-Gα16gust44	NA	Fluorescence	46	Behrens et al. 2014
Amphibia	Xenopus tropicalis	Tropical clawed frog	T2r9a	Picrotoxinin	1000	HEK293T-Gα16gust44	NA	Fluorescence	46	Behrens et al. 2014
Amphibia	Xenopus tropicalis	Tropical clawed frog	T2r9a	Quassin	300	HEK293T-Gα16gust44	NA	Fluorescence	46	Behrens et al. 2014
Amphibia	Xenopus tropicalis	Tropical clawed frog	T2r9a	Saccharin	10000	HEK293T-Gα16gust44	NA	Fluorescence	46	Behrens et al. 2014
Amphibia	Xenopus tropicalis	Tropical clawed frog	T2r11	Amarogentin	1000	HEK293T-Gα16gust44	NA	Fluorescence	46	Behrens et al. 2014
Amphibia	Xenopus tropicalis	Tropical clawed frog	T2r11	Brucine	100	HEK293T-Gα16gust44	NA	Fluorescence	46	Behrens et al. 2014
Amphibia	Xenopus tropicalis	Tropical clawed frog	T2r11	Camphor	1000	HEK293T-Gα16gust44	NA	Fluorescence	46	Behrens et al. 2014
Amphibia	Xenopus tropicalis	Tropical clawed frog	T2r11	Chloramphenicol	1000	HEK293T-Gα16gust44	NA	Fluorescence	46	Behrens et al. 2014
Amphibia	Xenopus tropicalis	Tropical clawed frog	T2r11	Chloroquine	10000	HEK293T-Gα16gust44	NA	Fluorescence	46	Behrens et al. 2014
Amphibia	Xenopus tropicalis	Tropical clawed frog	T2r11	Chlorpheniramine	100	HEK293T-Gα16gust44	NA	Fluorescence	46	Behrens et al. 2014
Amphibia	Xenopus tropicalis	Tropical clawed frog	T2r11	Cycloheximide	1000	HEK293T-Gα16gust44	NA	Fluorescence	46	Behrens et al. 2014
Amphibia	Xenopus tropicalis	Tropical clawed frog	T2r11	Denatonium benzoate	3000	HEK293T-Gα16gust44	NA	Fluorescence	46	Behrens et al. 2014
Amphibia	Xenopus tropicalis	Tropical clawed frog	T2r11	Diphenhydramin	10	HEK293T-Gα16gust44	NA	Fluorescence	46	Behrens et al. 2014
Amphibia	Xenopus tropicalis	Tropical clawed frog	T2r11	Diphenidol	100	HEK293T-Gα16gust44	NA	Fluorescence	46	Behrens et al. 2014
Amphibia	Xenopus tropicalis	Tropical clawed frog	T2r11	Noscapine	10	HEK293T-Gα16gust44	NA	Fluorescence	46	Behrens et al. 2014
Amphibia	Xenopus tropicalis	Tropical clawed frog	T2r11	Picrotoxinin	1000	HEK293T-Gα16gust44	NA	Fluorescence	46	Behrens et al. 2014
Amphibia	Xenopus tropicalis	Tropical clawed frog	T2r11	Quinine sulphate	10	HEK293T-Gα16gust44	NA	Fluorescence	46	Behrens et al. 2014
Amphibia	Xenopus tropicalis	Tropical clawed frog	T2r11	Strychnine	30	HEK293T-Gα16gust44	NA	Fluorescence	46	Behrens et al. 2014
Amphibia	Xenopus tropicalis	Tropical clawed frog	T2r20	Andrographolide	300	HEK293T-Gα16gust44	NA	Fluorescence	46	Behrens et al. 2014
Amphibia	Xenopus tropicalis	Tropical clawed frog	T2r20	Chloramphenicol	1000	HEK293T-Gα16gust44	NA	Fluorescence	46	Behrens et al. 2014
Amphibia	Xenopus tropicalis	Tropical clawed frog	T2r20	Falcarindiol	100	HEK293T-Gα16gust44	NA	Fluorescence	46	Behrens et al. 2014
Amphibia	Xenopus tropicalis	Tropical clawed frog	T2r29	Andrographolide	300	HEK293T-Gα16gust44	NA	Fluorescence	46	Behrens et al. 2014
Amphibia	Xenopus tropicalis	Tropical clawed frog	T2r37	Absinthin	100	HEK293T-Gα16gust44	NA	Fluorescence	46	Behrens et al. 2014
Amphibia	Xenopus tropicalis	Tropical clawed frog	T2r37	Amarogentin	1000	HEK293T-Gα16gust44	NA	Fluorescence	46	Behrens et al. 2014
Amphibia	Xenopus tropicalis	Tropical clawed frog	T2r37	Andrographolide	300	HEK293T-Gα16gust44	NA	Fluorescence	46	Behrens et al. 2014
Amphibia	Xenopus tropicalis	Tropical clawed frog	T2r37	Camphor	1000	HEK293T-Gα16gust44	NA	Fluorescence	46	Behrens et al. 2014
Amphibia	Xenopus tropicalis	Tropical clawed frog	T2r37	Chloramphenicol	1000	HEK293T-Gα16gust44	NA	Fluorescence	46	Behrens et al. 2014
Amphibia	Xenopus tropicalis	Tropical clawed frog	T2r37	Coumarin	300	HEK293T-Gα16gust44	NA	Fluorescence	46	Behrens et al. 2014
Amphibia	Xenopus tropicalis	Tropical clawed frog	T2r37	Ginkgolide A	300	HEK293T-Gα16gust44	NA	Fluorescence	46	Behrens et al. 2014
Amphibia	Xenopus tropicalis	Tropical clawed frog	T2r37	Noscapine	10	HEK293T-Gα16gust44	NA	Fluorescence	46	Behrens et al. 2014
Amphibia	Xenopus tropicalis	Tropical clawed frog	T2r37	Parthenolide	100	HEK293T-Gα16gust44	NA	Fluorescence	46	Behrens et al. 2014
Amphibia	Xenopus tropicalis	Tropical clawed frog	T2r37	Picrotoxinin	1000	HEK293T-Gα16gust44	NA	Fluorescence	46	Behrens et al. 2014
Amphibia	Xenopus tropicalis	Tropical clawed frog	T2r37	Quassin	300	HEK293T-Gα16gust44	NA	Fluorescence	46	Behrens et al. 2014
Amphibia	Xenopus tropicalis	Tropical clawed frog	T2r37	Saccharin	10000	HEK293T-Gα16gust44	NA	Fluorescence	46	Behrens et al. 2014
Amphibia	Xenopus tropicalis	Tropical clawed frog	T2r37	α-thujone	300	HEK293T-Gα16gust44	NA	Fluorescence	46	Behrens et al. 2014
Amphibia	Xenopus tropicalis	Tropical clawed frog	T2r37	Yohimbine	300	HEK293T-Gα16gust44	NA	Fluorescence	46	Behrens et al. 2014
Amphibia	Lithobates catesbeianus	American bullfrog	T2R16	Chloramphenicol	1000	HEK293 (PEAKrapid)	Gα16gust44	Fluorescence	10	Hao et al. 2023
Amphibia	Lithobates catesbeianus	American bullfrog	T2R16	D-(-)-salicin	10000	HEK293 (PEAKrapid)	Gα16gust44	Fluorescence	10	Hao et al. 2023
Amphibia	Lithobates catesbeianus	American bullfrog	T2R16	Helicin	10000	HEK293 (PEAKrapid)	Gα16gust44	Fluorescence	10	Hao et al. 2023
Amphibia	Lithobates catesbeianus	American bullfrog	T2R99	Camphor	1000	HEK293 (PEAKrapid)	Gα16gust44	Fluorescence	10	Hao et al. 2023
Amphibia	Lithobates catesbeianus	American bullfrog	T2R127	Arbutin	30000	HEK293 (PEAKrapid)	Gα16gust44	Fluorescence	10	Hao et al. 2023
Amphibia	Lithobates catesbeianus	American bullfrog	T2R127	Camphor	1000	HEK293 (PEAKrapid)	Gα16gust44	Fluorescence	10	Hao et al. 2023
Amphibia	Lithobates catesbeianus	American bullfrog	T2R127	Helicin	10000	HEK293 (PEAKrapid)	Gα16gust44	Fluorescence	10	Hao et al. 2023
Amphibia	Lithobates catesbeianus	American bullfrog	T2R127	Yohimbine	300	HEK293 (PEAKrapid)	Gα16gust44	Fluorescence	10	Hao et al. 2023
Amphibia	Lithobates catesbeianus	American bullfrog	T2R143	Amygdalin	10000	HEK293 (PEAKrapid)	Gα16gust44	Fluorescence	10	Hao et al. 2023
Amphibia	Lithobates catesbeianus	American bullfrog	T2R175	Camphor	1000	HEK293 (PEAKrapid)	Gα16gust44	Fluorescence	10	Hao et al. 2023
Amphibia	Lithobates catesbeianus	American bullfrog	T2R175	Yohimbine	300	HEK293 (PEAKrapid)	Gα16gust44	Fluorescence	10	Hao et al. 2023
Aves	Meleagris gallopavo	Wild turkey	T2R3	Amarogentin	1000	HEK293T-Gα16gust44	NA	Fluorescence	46	Behrens et al. 2014
Aves	Meleagris gallopavo	Wild turkey	T2R3	Andrographolide	300	HEK293T-Gα16gust44	NA	Fluorescence	46	Behrens et al. 2014
Aves	Meleagris gallopavo	Wild turkey	T2R3	Carisoprodol	100	HEK293T-Gα16gust44	NA	Fluorescence	46	Behrens et al. 2014
Aves	Meleagris gallopavo	Wild turkey	T2R3	Chloramphenicol	1000	HEK293T-Gα16gust44	NA	Fluorescence	46	Behrens et al. 2014
Aves	Meleagris gallopavo	Wild turkey	T2R3	Colchicine	3000	HEK293T-Gα16gust44	NA	Fluorescence	46	Behrens et al. 2014
Aves	Meleagris gallopavo	Wild turkey	T2R3	Diphenidol	100	HEK293T-Gα16gust44	NA	Fluorescence	46	Behrens et al. 2014
Aves	Meleagris gallopavo	Wild turkey	T2R3	Erythromycin	300	HEK293T-Gα16gust44	NA	Fluorescence	46	Behrens et al. 2014
Aves	Meleagris gallopavo	Wild turkey	T2R3	Ginkgolide A	300	HEK293T-Gα16gust44	NA	Fluorescence	46	Behrens et al. 2014
Aves	Meleagris gallopavo	Wild turkey	T2R3	Limonin	300	HEK293T-Gα16gust44	NA	Fluorescence	46	Behrens et al. 2014
Aves	Meleagris gallopavo	Wild turkey	T2R3	Parthenolide	100	HEK293T-Gα16gust44	NA	Fluorescence	46	Behrens et al. 2014
Aves	Meleagris gallopavo	Wild turkey	T2R3	Picrotoxinin	1000	HEK293T-Gα16gust44	NA	Fluorescence	46	Behrens et al. 2014
Aves	Meleagris gallopavo	Wild turkey	T2R3	Quinine sulphate	10	HEK293T-Gα16gust44	NA	Fluorescence	46	Behrens et al. 2014
Aves	Meleagris gallopavo	Wild turkey	T2R3	Saccharin	10000	HEK293T-Gα16gust44	NA	Fluorescence	46	Behrens et al. 2014
Aves	Meleagris gallopavo	Wild turkey	T2R3	α-thujone	300	HEK293T-Gα16gust44	NA	Fluorescence	46	Behrens et al. 2014
Aves	Meleagris gallopavo	Wild turkey	T2R3	Yohimbine	300	HEK293T-Gα16gust44	NA	Fluorescence	46	Behrens et al. 2014
Aves	Meleagris gallopavo	Wild turkey	T2R4	Azathioprine	300	HEK293T-Gα16gust44	NA	Fluorescence	46	Behrens et al. 2014
Aves	Meleagris gallopavo	Wild turkey	T2R4	Caffeine	300	HEK293T-Gα16gust44	NA	Fluorescence	46	Behrens et al. 2014
Aves	Meleagris gallopavo	Wild turkey	T2R4	Chloramphenicol	1000	HEK293T-Gα16gust44	NA	Fluorescence	46	Behrens et al. 2014
Aves	Meleagris gallopavo	Wild turkey	T2R4	Chlorpheniramine	100	HEK293T-Gα16gust44	NA	Fluorescence	46	Behrens et al. 2014
Aves	Meleagris gallopavo	Wild turkey	T2R4	Coumarin	300	HEK293T-Gα16gust44	NA	Fluorescence	46	Behrens et al. 2014
Aves	Meleagris gallopavo	Wild turkey	T2R4	Diphenidol	100	HEK293T-Gα16gust44	NA	Fluorescence	46	Behrens et al. 2014
Aves	Meleagris gallopavo	Wild turkey	T2R4	Parthenolide	100	HEK293T-Gα16gust44	NA	Fluorescence	46	Behrens et al. 2014
Aves	Meleagris gallopavo	Wild turkey	T2R4	Quinine sulphate	10	HEK293T-Gα16gust44	NA	Fluorescence	46	Behrens et al. 2014
Aves	Taeniopygia guttata	Zebra finch	T2R1	Absinthin	900	HEK293T-Gα16gust44	NA	Fluorescence	72	Kumar et al. 2023
Aves	Taeniopygia guttata	Zebra finch	T2R1	Amarogentin	900	HEK293T-Gα16gust44	NA	Fluorescence	72	Kumar et al. 2023
Aves	Taeniopygia guttata	Zebra finch	T2R1	Colchicine	9000	HEK293T-Gα16gust44	NA	Fluorescence	72	Kumar et al. 2023
Aves	Taeniopygia guttata	Zebra finch	T2R1	Cucurbitacin I	90	HEK293T-Gα16gust44	NA	Fluorescence	72	Kumar et al. 2023
Aves	Taeniopygia guttata	Zebra finch	T2R1	Denatonium benzoate	3000	HEK293T-Gα16gust44	NA	Fluorescence	72	Kumar et al. 2023
Aves	Taeniopygia guttata	Zebra finch	T2R1	Erythromycin	900	HEK293T-Gα16gust44	NA	Fluorescence	72	Kumar et al. 2023
Aves	Taeniopygia guttata	Zebra finch	T2R1	Limonin	900	HEK293T-Gα16gust44	NA	Fluorescence	72	Kumar et al. 2023
Aves	Taeniopygia guttata	Zebra finch	T2R5	Chloramphenicol	3	HEK293T-Gα16gust44	NA	Fluorescence	46	Behrens et al. 2014
Aves	Taeniopygia guttata	Zebra finch	T2R5	Chloroquine	10000	HEK293T-Gα16gust44	NA	Fluorescence	46	Behrens et al. 2014
Aves	Taeniopygia guttata	Zebra finch	T2R5	Denatonium benzoate	3000	HEK293T-Gα16gust44	NA	Fluorescence	46	Behrens et al. 2014
Aves	Taeniopygia guttata	Zebra finch	T2R5	Diphenidol	100	HEK293T-Gα16gust44	NA	Fluorescence	46	Behrens et al. 2014
Aves	Taeniopygia guttata	Zebra finch	T2R5	PTC	100	HEK293T-Gα16gust44	NA	Fluorescence	46	Behrens et al. 2014
Aves	Taeniopygia guttata	Zebra finch	T2R6	Andrographolide	300	HEK293T-Gα16gust44	NA	Fluorescence	46	Behrens et al. 2014
Aves	Taeniopygia guttata	Zebra finch	T2R6	Camphor	1000	HEK293T-Gα16gust44	NA	Fluorescence	46	Behrens et al. 2014
Aves	Taeniopygia guttata	Zebra finch	T2R6	Diphenidol	100	HEK293T-Gα16gust44	NA	Fluorescence	46	Behrens et al. 2014
Aves	Taeniopygia guttata	Zebra finch	T2R7	Andrographolide	300	HEK293T-Gα16gust44	NA	Fluorescence	46	Behrens et al. 2014
Aves	Taeniopygia guttata	Zebra finch	T2R7	Camphor	1000	HEK293T-Gα16gust44	NA	Fluorescence	46	Behrens et al. 2014
Aves	Taeniopygia guttata	Zebra finch	T2R7	Chlorpheniramine	100	HEK293T-Gα16gust44	NA	Fluorescence	46	Behrens et al. 2014
Aves	Taeniopygia guttata	Zebra finch	T2R7	Cycloheximide	1000	HEK293T-Gα16gust44	NA	Fluorescence	46	Behrens et al. 2014
Aves	Taeniopygia guttata	Zebra finch	T2R7	Denatonium benzoate	3000	HEK293T-Gα16gust44	NA	Fluorescence	46	Behrens et al. 2014
Aves	Calypte anna	Anna's hummingbird	T1R1a	Camphor	1000	HEK293 (PEAKrapid)	Gα16gust44	Fluorescence	24	Wang et al. 2019
Aves	Calypte anna	Anna's hummingbird	T1R1a	Chlorpheniramine	100	HEK293 (PEAKrapid)	Gα16gust44	Fluorescence	24	Wang et al. 2019
Aves	Calypte anna	Anna's hummingbird	T1R1a	Colchicine	3000	HEK293 (PEAKrapid)	Gα16gust44	Fluorescence	24	Wang et al. 2019
Aves	Calypte anna	Anna's hummingbird	T1R1a	Denatonium benzoate	3000	HEK293 (PEAKrapid)	Gα16gust44	Fluorescence	24	Wang et al. 2019
Aves	Calypte anna	Anna's hummingbird	T1R1a	Picrotoxinin	1000	HEK293 (PEAKrapid)	Gα16gust44	Fluorescence	24	Wang et al. 2019
Aves	Calypte anna	Anna's hummingbird	T1R1a	Yohimbine	300	HEK293 (PEAKrapid)	Gα16gust44	Fluorescence	24	Wang et al. 2019
Aves	Calypte anna	Anna's hummingbird	T2R1b	Camphor	1000	HEK293 (PEAKrapid)	Gα16gust44	Fluorescence	24	Wang et al. 2019
Aves	Calypte anna	Anna's hummingbird	T2R1b	Picrotoxinin	1000	HEK293 (PEAKrapid)	Gα16gust44	Fluorescence	24	Wang et al. 2019
Aves	Calypte anna	Anna's hummingbird	T2R1c	Camphor	1000	HEK293 (PEAKrapid)	Gα16gust44	Fluorescence	24	Wang et al. 2019
Aves	Calypte anna	Anna's hummingbird	T2R1c	Picrotoxinin	1000	HEK293 (PEAKrapid)	Gα16gust44	Fluorescence	24	Wang et al. 2019
Aves	Calypte anna	Anna's hummingbird	T2R2d	Camphor	1000	HEK293 (PEAKrapid)	Gα16gust44	Fluorescence	24	Wang et al. 2019
Aves	Calypte anna	Anna's hummingbird	T2R2d	Denatonium benzoate	3000	HEK293 (PEAKrapid)	Gα16gust44	Fluorescence	24	Wang et al. 2019
Aves	Calypte anna	Anna's hummingbird	T2R2d	Picrotoxinin	1000	HEK293 (PEAKrapid)	Gα16gust44	Fluorescence	24	Wang et al. 2019
Aves	Calypte anna	Anna's hummingbird	T2R1e	Picrotoxinin	1000	HEK293 (PEAKrapid)	Gα16gust44	Fluorescence	24	Wang et al. 2019
Aves	Calypte anna	Anna's hummingbird	T2R1e	Yohimbine	300	HEK293 (PEAKrapid)	Gα16gust44	Fluorescence	24	Wang et al. 2019
Aves	Chaetura pelagica	Chimney swift	T1R1a	Camphor	1000	HEK293 (PEAKrapid)	Gα16gust44	Fluorescence	24	Wang et al. 2019
Aves	Chaetura pelagica	Chimney swift	T1R1a	Picrotoxinin	1000	HEK293 (PEAKrapid)	Gα16gust44	Fluorescence	24	Wang et al. 2019
Aves	Chaetura pelagica	Chimney swift	T2R1b	Camphor	1000	HEK293 (PEAKrapid)	Gα16gust44	Fluorescence	24	Wang et al. 2019
Aves	Chaetura pelagica	Chimney swift	T2R1b	Picrotoxinin	1000	HEK293 (PEAKrapid)	Gα16gust44	Fluorescence	24	Wang et al. 2019
Aves	Chaetura pelagica	Chimney swift	T2R1c	Camphor	1000	HEK293 (PEAKrapid)	Gα16gust44	Fluorescence	24	Wang et al. 2019
Aves	Chaetura pelagica	Chimney swift	T2R1c	Picrotoxinin	1000	HEK293 (PEAKrapid)	Gα16gust44	Fluorescence	24	Wang et al. 2019
Aves	Antrostomus carolinensis	Chunk-will's widow	T2R1	Camphor	1000	HEK293 (PEAKrapid)	Gα16gust44	Fluorescence	24	Wang et al. 2019
Aves	Antrostomus carolinensis	Chunk-will's widow	T2R1	Chloroquine	10000	HEK293 (PEAKrapid)	Gα16gust44	Fluorescence	24	Wang et al. 2019
Aves	Antrostomus carolinensis	Chunk-will's widow	T2R1	Chlorpheniramine	100	HEK293 (PEAKrapid)	Gα16gust44	Fluorescence	24	Wang et al. 2019
Aves	Antrostomus carolinensis	Chunk-will's widow	T2R1	Colchicine	3000	HEK293 (PEAKrapid)	Gα16gust44	Fluorescence	24	Wang et al. 2019
Aves	Antrostomus carolinensis	Chunk-will's widow	T2R1	Picrotoxinin	1000	HEK293 (PEAKrapid)	Gα16gust44	Fluorescence	24	Wang et al. 2019
Mammalia (monotremes)	Ornithorhynchus anatinus	Platypus	T2R810	Camphor	1000	HEK293T	Gα16gust44	Fluorescence	24	Itoigawa et al. 2022
Mammalia (monotremes)	Ornithorhynchus anatinus	Platypus	T2R810	Denatonium benzoate	3000	HEK293T	Gα16gust44	Fluorescence	24	Itoigawa et al. 2022
Mammalia (monotremes)	Ornithorhynchus anatinus	Platypus	T2R811	Arbutin	10000	HEK293T	Gα16gust44	Fluorescence	24	Itoigawa et al. 2022
Mammalia (monotremes)	Ornithorhynchus anatinus	Platypus	T2R811	Camphor	1000	HEK293T	Gα16gust44	Fluorescence	24	Itoigawa et al. 2022
Mammalia (monotremes)	Ornithorhynchus anatinus	Platypus	T2R811	Chloramphenicol	1000	HEK293T	Gα16gust44	Fluorescence	24	Itoigawa et al. 2022
Mammalia (monotremes)	Ornithorhynchus anatinus	Platypus	T2R811	Denatonium benzoate	3000	HEK293T	Gα16gust44	Fluorescence	24	Itoigawa et al. 2022
Mammalia (monotremes)	Ornithorhynchus anatinus	Platypus	T2R811	Helicin	10000	HEK293T	Gα16gust44	Fluorescence	24	Itoigawa et al. 2022
Mammalia (monotremes)	Ornithorhynchus anatinus	Platypus	T2R811	Linamarin	20000	HEK293T	Gα16gust44	Fluorescence	24	Itoigawa et al. 2022
Mammalia (monotremes)	Ornithorhynchus anatinus	Platypus	T2R811	Noscapine	10	HEK293T	Gα16gust44	Fluorescence	24	Itoigawa et al. 2022
Mammalia (monotremes)	Ornithorhynchus anatinus	Platypus	T2R811	Picrotoxin	10000	HEK293T	Gα16gust44	Fluorescence	24	Itoigawa et al. 2022
Mammalia (monotremes)	Ornithorhynchus anatinus	Platypus	T2R811	D-(-)-salicin	40000	HEK293T	Gα16gust44	Fluorescence	24	Itoigawa et al. 2022
Mammalia (monotremes)	Ornithorhynchus anatinus	Platypus	T2R811	Sinigrin	10000	HEK293T	Gα16gust44	Fluorescence	24	Itoigawa et al. 2022
Mammalia (monotremes)	Ornithorhynchus anatinus	Platypus	T2R811	Sodium benzoate	10000	HEK293T	Gα16gust44	Fluorescence	24	Itoigawa et al. 2022
Mammalia (monotremes)	Ornithorhynchus anatinus	Platypus	T2R811	Strychnine	30	HEK293T	Gα16gust44	Fluorescence	24	Itoigawa et al. 2022
Mammalia (monotremes)	Ornithorhynchus anatinus	Platypus	T2R812	Colchicine	10000	HEK293T	Gα16gust44	Fluorescence	24	Itoigawa et al. 2022
Mammalia (monotremes)	Ornithorhynchus anatinus	Platypus	T2R812	Denatonium benzoate	3000	HEK293T	Gα16gust44	Fluorescence	24	Itoigawa et al. 2022
Mammalia (monotremes)	Ornithorhynchus anatinus	Platypus	T2R812	Diphenidol	100	HEK293T	Gα16gust44	Fluorescence	24	Itoigawa et al. 2022
Mammalia (monotremes)	Ornithorhynchus anatinus	Platypus	T2R812	Strychnine	30	HEK293T	Gα16gust44	Fluorescence	24	Itoigawa et al. 2022
Mammalia (monotremes)	Ornithorhynchus anatinus	Platypus	T2R813A	Chloramphenicol	1000	HEK293T	Gα16gust44	Fluorescence	24	Itoigawa et al. 2022
Mammalia (monotremes)	Ornithorhynchus anatinus	Platypus	T2R813A	Colchicine	10000	HEK293T	Gα16gust44	Fluorescence	24	Itoigawa et al. 2022
Mammalia (monotremes)	Ornithorhynchus anatinus	Platypus	T2R813A	Denatonium benzoate	3000	HEK293T	Gα16gust44	Fluorescence	24	Itoigawa et al. 2022
Mammalia (monotremes)	Ornithorhynchus anatinus	Platypus	T2R813A	Helicin	10000	HEK293T	Gα16gust44	Fluorescence	24	Itoigawa et al. 2022
Mammalia (monotremes)	Ornithorhynchus anatinus	Platypus	T2R813A	D-(-)-salicin	40000	HEK293T	Gα16gust44	Fluorescence	24	Itoigawa et al. 2022
Mammalia (monotremes)	Ornithorhynchus anatinus	Platypus	T2R813A	Sinigrin	1000	HEK293T	Gα16gust44	Fluorescence	24	Itoigawa et al. 2022
Mammalia (monotremes)	Ornithorhynchus anatinus	Platypus	T2R813A	Yohimbine	300	HEK293T	Gα16gust44	Fluorescence	24	Itoigawa et al. 2022
Mammalia (monotremes)	Ornithorhynchus anatinus	Platypus	T2R813B	Camphor	1000	HEK293T	Gα16gust44	Fluorescence	24	Itoigawa et al. 2022
Mammalia (monotremes)	Ornithorhynchus anatinus	Platypus	T2R813B	Colchicine	10000	HEK293T	Gα16gust44	Fluorescence	24	Itoigawa et al. 2022
Mammalia (monotremes)	Ornithorhynchus anatinus	Platypus	T2R813B	Saccharin	10000	HEK293T	Gα16gust44	Fluorescence	24	Itoigawa et al. 2022
Mammalia (monotremes)	Tachyglossus aculeatus	Short-beaked echidna	T2R813	Colchicine	3000	HEK293T	Gα16gust44	Fluorescence	24	Itoigawa et al. 2022
Mammalia (monotremes)	Tachyglossus aculeatus	Short-beaked echidna	T2R813	Denatonium benzoate	3000	HEK293T	Gα16gust44	Fluorescence	24	Itoigawa et al. 2022
Mammalia (monotremes)	Tachyglossus aculeatus	Short-beaked echidna	T2R813	D-(-)-salicin	40000	HEK293T	Gα16gust44	Fluorescence	24	Itoigawa et al. 2022
Mammalia (monotremes)	Tachyglossus aculeatus	Short-beaked echidna	T2R813	Yohimbine	300	HEK293T	Gα16gust44	Fluorescence	24	Itoigawa et al. 2022
Mammalia (monotremes)	Tachyglossus aculeatus	Short-beaked echidna	T2R814	Flufenamic acid	30	HEK293T	Gα16gust44	Fluorescence	24	Itoigawa et al. 2022
Mammalia (marsupials)	Macropus eugenii	Tammar wallaby	T2R705B	Arbutin	10000	HEK293T	Gα16gust44	Fluorescence	24	Itoigawa et al. 2022
Mammalia (marsupials)	Macropus eugenii	Tammar wallaby	T2R705B	Helicin	10000	HEK293T	Gα16gust44	Fluorescence	24	Itoigawa et al. 2022
Mammalia (marsupials)	Macropus eugenii	Tammar wallaby	T2R705B	Linamarin	20000	HEK293T	Gα16gust44	Fluorescence	24	Itoigawa et al. 2022
Mammalia (marsupials)	Macropus eugenii	Tammar wallaby	T2R705B	D-(-)-salicin	40000	HEK293T	Gα16gust44	Fluorescence	24	Itoigawa et al. 2022
Mammalia (marsupials)	Phascolarctos cinereus	Koala	T2R705C	Arbutin	10000	HEK293T	Gα16gust44	Fluorescence	24	Itoigawa et al. 2022
Mammalia (marsupials)	Phascolarctos cinereus	Koala	T2R705C	Helicin	10000	HEK293T	Gα16gust44	Fluorescence	24	Itoigawa et al. 2022
Mammalia (marsupials)	Phascolarctos cinereus	Koala	T2R705C	Linamarin	20000	HEK293T	Gα16gust44	Fluorescence	24	Itoigawa et al. 2022
Mammalia (marsupials)	Phascolarctos cinereus	Koala	T2R705C	D-(-)-salicin	40000	HEK293T	Gα16gust44	Fluorescence	24	Itoigawa et al. 2022
Mammalia (marsupials)	Dasyurus viverrinus	Eastern quoll	T2R705	Arbutin	10000	HEK293T	Gα16gust44	Fluorescence	24	Itoigawa et al. 2022
Mammalia (marsupials)	Dasyurus viverrinus	Eastern quoll	T2R705	Helicin	10000	HEK293T	Gα16gust44	Fluorescence	24	Itoigawa et al. 2022
Mammalia (marsupials)	Dasyurus viverrinus	Eastern quoll	T2R705	Linamarin	20000	HEK293T	Gα16gust44	Fluorescence	24	Itoigawa et al. 2022
Mammalia (marsupials)	Dasyurus viverrinus	Eastern quoll	T2R705	D-(-)-salicin	40000	HEK293T	Gα16gust44	Fluorescence	24	Itoigawa et al. 2022
Mammalia (eutherians)	Bos taurus	Cattle	T2R16	Arbutin	10000	HEK293T	Gα16gust44	Fluorescence	24	Itoigawa et al. 2022
Mammalia (eutherians)	Bos taurus	Cattle	T2R16	Coumarin	300	HEK293T	Gα16gust44	Fluorescence	24	Itoigawa et al. 2022
Mammalia (eutherians)	Bos taurus	Cattle	T2R16	Denatonium benzoate	3000	HEK293T	Gα16gust44	Fluorescence	24	Itoigawa et al. 2022
Mammalia (eutherians)	Bos taurus	Cattle	T2R16	Helicin	10000	HEK293T	Gα16gust44	Fluorescence	24	Itoigawa et al. 2022
Mammalia (eutherians)	Bos taurus	Cattle	T2R16	Linamarin	20000	HEK293T	Gα16gust44	Fluorescence	24	Itoigawa et al. 2022
Mammalia (eutherians)	Bos taurus	Cattle	T2R16	D-(-)-salicin	40000	HEK293T	Gα16gust44	Fluorescence	24	Itoigawa et al. 2022
Mammalia (eutherians)	Loxodonta africana	African elephant	T2R16	Arbutin	10000	HEK293T	Gα16gust44	Fluorescence	24	Itoigawa et al. 2022
Mammalia (eutherians)	Loxodonta africana	African elephant	T2R16	Chloramphenicol	1000	HEK293T	Gα16gust44	Fluorescence	24	Itoigawa et al. 2022
Mammalia (eutherians)	Loxodonta africana	African elephant	T2R16	Helicin	10000	HEK293T	Gα16gust44	Fluorescence	24	Itoigawa et al. 2022
Mammalia (eutherians)	Loxodonta africana	African elephant	T2R16	Linamarin	20000	HEK293T	Gα16gust44	Fluorescence	24	Itoigawa et al. 2022
Mammalia (eutherians)	Loxodonta africana	African elephant	T2R16	D-(-)-salicin	40000	HEK293T	Gα16gust44	Fluorescence	24	Itoigawa et al. 2022
Mammalia (eutherians)	Loxodonta africana	African elephant	T2R16	Sinigrin	1000	HEK293T	Gα16gust44	Fluorescence	24	Itoigawa et al. 2022
Mammalia (eutherians)	Canis familliaris	Domestic dog	T2R1	1, 10-Phenanthroline	5000	HEK293T-PEAKrapid-Gα16i/o44	NA	Fluorescence	48	Gibbs et al. 2022
Mammalia (eutherians)	Canis familliaris	Domestic dog	T2R1	6-Nitrosaccharin	3330	HEK293T-PEAKrapid-Gα16i/o44	NA	Fluorescence	48	Gibbs et al. 2022
Mammalia (eutherians)	Canis familliaris	Domestic dog	T2R1	α-thujone	6250	HEK293T-PEAKrapid-Gα16i/o44	NA	Fluorescence	48	Gibbs et al. 2022
Mammalia (eutherians)	Canis familliaris	Domestic dog	T2R1	(-)-Camphor	4167	HEK293T-PEAKrapid-Gα16i/o44	NA	Fluorescence	48	Gibbs et al. 2022
Mammalia (eutherians)	Canis familliaris	Domestic dog	T2R1	Colchicine	11111	HEK293T-PEAKrapid-Gα16i/o44	NA	Fluorescence	48	Gibbs et al. 2022
Mammalia (eutherians)	Canis familliaris	Domestic dog	T2R1	Ethylpyrazine	33333	HEK293T-PEAKrapid-Gα16i/o44	NA	Fluorescence	48	Gibbs et al. 2022
Mammalia (eutherians)	Canis familliaris	Domestic dog	T2R1	Flavone	200	HEK293T-PEAKrapid-Gα16i/o44	NA	Fluorescence	48	Gibbs et al. 2022
Mammalia (eutherians)	Canis familliaris	Domestic dog	T2R1	L-Menthol	1560	HEK293T-PEAKrapid-Gα16i/o44	NA	Fluorescence	48	Gibbs et al. 2022
Mammalia (eutherians)	Canis familliaris	Domestic dog	T2R2	1, 10-Phenanthroline	1110	HEK293T-PEAKrapid-Gα16i/o44	NA	Fluorescence	48	Gibbs et al. 2022
Mammalia (eutherians)	Canis familliaris	Domestic dog	T2R2	6-Nitrosaccharin	5000	HEK293T-PEAKrapid-Gα16i/o44	NA	Fluorescence	48	Gibbs et al. 2022
Mammalia (eutherians)	Canis familliaris	Domestic dog	T2R2	Aristolochic acid I	500	HEK293T-PEAKrapid-Gα16i/o44	NA	Fluorescence	48	Gibbs et al. 2022
Mammalia (eutherians)	Canis familliaris	Domestic dog	T2R2	Aurintricarboxylic acid	50	HEK293T-PEAKrapid-Gα16i/o44	NA	Fluorescence	48	Gibbs et al. 2022
Mammalia (eutherians)	Canis familliaris	Domestic dog	T2R2	Colchicine	33333	HEK293T-PEAKrapid-Gα16i/o44	NA	Fluorescence	48	Gibbs et al. 2022
Mammalia (eutherians)	Canis familliaris	Domestic dog	T2R2	Ofloxacin	2080	HEK293T-PEAKrapid-Gα16i/o44	NA	Fluorescence	48	Gibbs et al. 2022
Mammalia (eutherians)	Canis familliaris	Domestic dog	T2R4	6-Nitrosaccharin	2500	HEK293T-PEAKrapid-Gα16i/o44	NA	Fluorescence	48	Gibbs et al. 2022
Mammalia (eutherians)	Canis familliaris	Domestic dog	T2R4	Aristolochic acid I	1042	HEK293T-PEAKrapid-Gα16i/o44	NA	Fluorescence	48	Gibbs et al. 2022
Mammalia (eutherians)	Canis familliaris	Domestic dog	T2R4	Aurintricarboxylic acid	185	HEK293T-PEAKrapid-Gα16i/o44	NA	Fluorescence	48	Gibbs et al. 2022
Mammalia (eutherians)	Canis familliaris	Domestic dog	T2R4	Chlorhexidine	33.33	HEK293T-PEAKrapid-Gα16i/o44	NA	Fluorescence	48	Gibbs et al. 2022
Mammalia (eutherians)	Canis familliaris	Domestic dog	T2R4	Colchicine	11111	HEK293T-PEAKrapid-Gα16i/o44	NA	Fluorescence	48	Gibbs et al. 2022
Mammalia (eutherians)	Canis familliaris	Domestic dog	T2R4	Denatonium benzoate	33333	HEK293T-PEAKrapid-Gα16i/o44	NA	Fluorescence	48	Gibbs et al. 2022
Mammalia (eutherians)	Canis familliaris	Domestic dog	T2R4	Oxyphenonium bromide	5000	HEK293T-PEAKrapid-Gα16i/o44	NA	Fluorescence	48	Gibbs et al. 2022
Mammalia (eutherians)	Canis familliaris	Domestic dog	T2R4	Sucralose	100000	HEK293T-PEAKrapid-Gα16i/o44	NA	Fluorescence	48	Gibbs et al. 2022
Mammalia (eutherians)	Canis familliaris	Domestic dog	T2R5	1, 10-Phenanthroline	2500	HEK293T-PEAKrapid-Gα16i/o44	NA	Fluorescence	48	Gibbs et al. 2022
Mammalia (eutherians)	Canis familliaris	Domestic dog	T2R5	Aurintricarboxylic acid	185	HEK293T-PEAKrapid-Gα16i/o44	NA	Fluorescence	48	Gibbs et al. 2022
Mammalia (eutherians)	Canis familliaris	Domestic dog	T2R5	Oxyphenonium bromide	11111	HEK293T-PEAKrapid-Gα16i/o44	NA	Fluorescence	48	Gibbs et al. 2022
Mammalia (eutherians)	Canis familliaris	Domestic dog	T2R5	Sucralose	100000	HEK293T-PEAKrapid-Gα16i/o44	NA	Fluorescence	48	Gibbs et al. 2022
Mammalia (eutherians)	Canis familliaris	Domestic dog	T2R10	Cucurbitacin B	500	HEK293T-PEAKrapid-Gα16i/o44	NA	Fluorescence	48	Gibbs et al. 2022
Mammalia (eutherians)	Canis familliaris	Domestic dog	T2R12	Flavone	200	HEK293T-PEAKrapid-Gα16i/o44	NA	Fluorescence	48	Gibbs et al. 2022
Mammalia (eutherians)	Canis familliaris	Domestic dog	T2R41	Oxyphenonium bromide	11111	HEK293T-PEAKrapid-Gα16i/o44	NA	Fluorescence	48	Gibbs et al. 2022
Mammalia (eutherians)	Desmodus rotandus	Common vampire bat	T2R1	Denatonium benzoate	3000	HEK293 (PEAKrapid)	Gα16gust44	Fluorescence	19	Lu et al. 2021
Mammalia (eutherians)	Desmodus rotandus	Common vampire bat	T2R1	Chloramphenicol	1000	HEK293 (PEAKrapid)	Gα16gust44	Fluorescence	19	Lu et al. 2021
Mammalia (eutherians)	Desmodus rotandus	Common vampire bat	T2R2	Acesulfame K	10000	HEK293 (PEAKrapid)	Gα16gust44	Fluorescence	19	Lu et al. 2021
Mammalia (eutherians)	Desmodus rotandus	Common vampire bat	T2R2	Denatonium benzoate	3000	HEK293 (PEAKrapid)	Gα16gust44	Fluorescence	19	Lu et al. 2021
Mammalia (eutherians)	Desmodus rotandus	Common vampire bat	T2R4	Denatonium benzoate	3000	HEK293 (PEAKrapid)	Gα16gust44	Fluorescence	19	Lu et al. 2021
Mammalia (eutherians)	Desmodus rotandus	Common vampire bat	T2R4	Chloramphenicol	1000	HEK293 (PEAKrapid)	Gα16gust44	Fluorescence	19	Lu et al. 2021
Mammalia (eutherians)	Desmodus rotandus	Common vampire bat	T2R7	Denatonium benzoate	3000	HEK293 (PEAKrapid)	Gα16gust44	Fluorescence	19	Lu et al. 2021
Mammalia (eutherians)	Desmodus rotandus	Common vampire bat	T2R7	Yohimbine	300	HEK293 (PEAKrapid)	Gα16gust44	Fluorescence	19	Lu et al. 2021
Mammalia (eutherians)	Desmodus rotandus	Common vampire bat	T2R408	Denatonium benzoate	3000	HEK293 (PEAKrapid)	Gα16gust44	Fluorescence	19	Lu et al. 2021
Mammalia (eutherians)	Desmodus rotandus	Common vampire bat	T2R408	D-(-)-salicin	10000	HEK293 (PEAKrapid)	Gα16gust44	Fluorescence	19	Lu et al. 2021
Mammalia (eutherians)	Desmodus rotandus	Common vampire bat	T2R408	Chloramphenicol	1000	HEK293 (PEAKrapid)	Gα16gust44	Fluorescence	19	Lu et al. 2021
Mammalia (eutherians)	Desmodus rotandus	Common vampire bat	T2R408	Sodium thiocyanate	300	HEK293 (PEAKrapid)	Gα16gust44	Fluorescence	19	Lu et al. 2021
Mammalia (eutherians)	Desmodus rotandus	Common vampire bat	T2R408	PTC	100	HEK293 (PEAKrapid)	Gα16gust44	Fluorescence	19	Lu et al. 2021
Mammalia (eutherians)	Desmodus rotandus	Common vampire bat	T2R408	Ranitidine	10000	HEK293 (PEAKrapid)	Gα16gust44	Fluorescence	19	Lu et al. 2021
Mammalia (eutherians)	Desmodus rotandus	Common vampire bat	T2R408	6-propyl-2-thiouracil	1000	HEK293 (PEAKrapid)	Gα16gust44	Fluorescence	19	Lu et al. 2021
Mammalia (eutherians)	Desmodus rotandus	Common vampire bat	T2R1	Chloramphenicol	1000	HEK293T-Gα16gust44	NA	Fluorescence	57	Ziegler & Behrens 2021
Mammalia (eutherians)	Desmodus rotandus	Common vampire bat	T2R1	Chloroquine	10000	HEK293T-Gα16gust44	NA	Fluorescence	57	Ziegler & Behrens 2021
Mammalia (eutherians)	Desmodus rotandus	Common vampire bat	T2R1	Picrotoxinin	10000	HEK293T-Gα16gust44	NA	Fluorescence	57	Ziegler & Behrens 2021
Mammalia (eutherians)	Desmodus rotandus	Common vampire bat	T2R4	Artemisnin	100	HEK293T-Gα16gust44	NA	Fluorescence	57	Ziegler & Behrens 2021
Mammalia (eutherians)	Desmodus rotandus	Common vampire bat	T2R4	Chloroquine	10000	HEK293T-Gα16gust44	NA	Fluorescence	57	Ziegler & Behrens 2021
Mammalia (eutherians)	Desmodus rotandus	Common vampire bat	T2R4	Coumarin	1000	HEK293T-Gα16gust44	NA	Fluorescence	57	Ziegler & Behrens 2021
Mammalia (eutherians)	Desmodus rotandus	Common vampire bat	T2R4	Denatonium benzoate	10000	HEK293T-Gα16gust44	NA	Fluorescence	57	Ziegler & Behrens 2021
Mammalia (eutherians)	Desmodus rotandus	Common vampire bat	T2R7	Artemisnin	100	HEK293T-Gα16gust44	NA	Fluorescence	57	Ziegler & Behrens 2021
Mammalia (eutherians)	Desmodus rotandus	Common vampire bat	T2R7	Chloramphenicol	1000	HEK293T-Gα16gust44	NA	Fluorescence	57	Ziegler & Behrens 2021
Mammalia (eutherians)	Desmodus rotandus	Common vampire bat	T2R7	Chloroquine	10000	HEK293T-Gα16gust44	NA	Fluorescence	57	Ziegler & Behrens 2021
Mammalia (eutherians)	Desmodus rotandus	Common vampire bat	T2R7	Coumarin	1000	HEK293T-Gα16gust44	NA	Fluorescence	57	Ziegler & Behrens 2021
Mammalia (eutherians)	Desmodus rotandus	Common vampire bat	T2R7	Denatonium benzoate	10000	HEK293T-Gα16gust44	NA	Fluorescence	57	Ziegler & Behrens 2021
Mammalia (eutherians)	Desmodus rotandus	Common vampire bat	T2R7	Ethylhydrocupreine	30	HEK293T-Gα16gust44	NA	Fluorescence	57	Ziegler & Behrens 2021
Mammalia (eutherians)	Desmodus rotandus	Common vampire bat	T2R7	Picrotin	1000	HEK293T-Gα16gust44	NA	Fluorescence	57	Ziegler & Behrens 2021
Mammalia (eutherians)	Desmodus rotandus	Common vampire bat	T2R7	Picrotoxinin	1000	HEK293T-Gα16gust44	NA	Fluorescence	57	Ziegler & Behrens 2021
Mammalia (eutherians)	Desmodus rotandus	Common vampire bat	T2R7	Quinine sulphate	30	HEK293T-Gα16gust44	NA	Fluorescence	57	Ziegler & Behrens 2021
Mammalia (eutherians)	Desmodus rotandus	Common vampire bat	T2R7	CuCl2	30000	HEK293T-Gα16gust44	NA	Fluorescence	57	Ziegler & Behrens 2021
Mammalia (eutherians)	Desmodus rotandus	Common vampire bat	T2R7	FeCl3	30000	HEK293T-Gα16gust44	NA	Fluorescence	57	Ziegler & Behrens 2021
Mammalia (eutherians)	Desmodus rotandus	Common vampire bat	T2R7	MgSO4	300000	HEK293T-Gα16gust44	NA	Fluorescence	57	Ziegler & Behrens 2021
Mammalia (eutherians)	Desmodus rotandus	Common vampire bat	T2R7	MgCl2	100000	HEK293T-Gα16gust44	NA	Fluorescence	57	Ziegler & Behrens 2021
Mammalia (eutherians)	Desmodus rotandus	Common vampire bat	T2R7	FeCl2	50000	HEK293T-Gα16gust44	NA	Fluorescence	57	Ziegler & Behrens 2021
Mammalia (eutherians)	Desmodus rotandus	Common vampire bat	T2R7	MnCl2	100000	HEK293T-Gα16gust44	NA	Fluorescence	57	Ziegler & Behrens 2021
Mammalia (eutherians)	Desmodus rotandus	Common vampire bat	T2R7	ZnSO4	15000	HEK293T-Gα16gust44	NA	Fluorescence	57	Ziegler & Behrens 2021
Mammalia (eutherians)	Myotis davidii	David's myotis	T2R16b	Arbutin	30000	HEK293 (PEAKrapid)	Gα16gust44	Fluorescence	16	Jiao et al. 2018
Mammalia (eutherians)	Myotis davidii	David's myotis	T2R16b	D-(-)-salicin	10000	HEK293 (PEAKrapid)	Gα16gust44	Fluorescence	16	Jiao et al. 2018
Mammalia (eutherians)	Myotis davidii	David's myotis	T2R16b	Denatonium benzoate	3000	HEK293 (PEAKrapid)	Gα16gust44	Fluorescence	16	Jiao et al. 2018
Mammalia (eutherians)	Myotis davidii	David's myotis	T2R16c	Arbutin	30000	HEK293 (PEAKrapid)	Gα16gust44	Fluorescence	16	Jiao et al. 2018
Mammalia (eutherians)	Myotis davidii	David's myotis	T2R16c	D-(-)-salicin	10000	HEK293 (PEAKrapid)	Gα16gust44	Fluorescence	16	Jiao et al. 2018
Mammalia (eutherians)	Myotis davidii	David's myotis	T2R16c	Chloramphenicol	1000	HEK293 (PEAKrapid)	Gα16gust44	Fluorescence	16	Jiao et al. 2018
Mammalia (eutherians)	Myotis davidii	David's myotis	T2R16c	Denatonium benzoate	3000	HEK293 (PEAKrapid)	Gα16gust44	Fluorescence	16	Jiao et al. 2018
Mammalia (eutherians)	Eptesicus serotinus	Serotine bat	T2R16	Arbutin	30000	HEK293 (PEAKrapid)	Gα16gust44	Fluorescence	16	Jiao et al. 2018
Mammalia (eutherians)	Eptesicus serotinus	Serotine bat	T2R16	D-(-)-salicin	10000	HEK293 (PEAKrapid)	Gα16gust44	Fluorescence	16	Jiao et al. 2018
Mammalia (eutherians)	Scotophilus kuhlii	Lesser Asiatic yellow bat	T2R16	Arbutin	30000	HEK293 (PEAKrapid)	Gα16gust44	Fluorescence	16	Jiao et al. 2018
Mammalia (eutherians)	Scotophilus kuhlii	Lesser Asiatic yellow bat	T2R16	D-(-)-salicin	10000	HEK293 (PEAKrapid)	Gα16gust44	Fluorescence	16	Jiao et al. 2018
Mammalia (eutherians)	Vampyrum spectrum	Spectral bat	T2R1	Diphenidol	100	HEK293 (PEAKrapid)	Gα16gust44	Fluorescence	23	Xu et al. 2024
Mammalia (eutherians)	Vampyrum spectrum	Spectral bat	T2R1	Camphor	1000	HEK293 (PEAKrapid)	Gα16gust44	Fluorescence	23	Xu et al. 2024
Mammalia (eutherians)	Vampyrum spectrum	Spectral bat	T2R1	Denatonium benzoate	3000	HEK293 (PEAKrapid)	Gα16gust44	Fluorescence	23	Xu et al. 2024
Mammalia (eutherians)	Vampyrum spectrum	Spectral bat	T2R1	Papaverine	10	HEK293 (PEAKrapid)	Gα16gust44	Fluorescence	23	Xu et al. 2024
Mammalia (eutherians)	Phyllostomus discolor	Pale spear-nosed bat	T2R1	Diphenidol	100	HEK293 (PEAKrapid)	Gα16gust44	Fluorescence	23	Xu et al. 2024
Mammalia (eutherians)	Phyllostomus discolor	Pale spear-nosed bat	T2R1	Camphor	1000	HEK293 (PEAKrapid)	Gα16gust44	Fluorescence	23	Xu et al. 2024
Mammalia (eutherians)	Phyllostomus discolor	Pale spear-nosed bat	T2R1	Esculine	6000	HEK293 (PEAKrapid)	Gα16gust44	Fluorescence	23	Xu et al. 2024
Mammalia (eutherians)	Artibeus jamaicensis	Jamaican fruit bat	T2R1	Diphenidol	100	HEK293 (PEAKrapid)	Gα16gust44	Fluorescence	23	Xu et al. 2024
Mammalia (eutherians)	Artibeus jamaicensis	Jamaican fruit bat	T2R1	Papaverine	10	HEK293 (PEAKrapid)	Gα16gust44	Fluorescence	23	Xu et al. 2024
Mammalia (eutherians)	Artibeus jamaicensis	Jamaican fruit bat	T2R1	Esculine	6000	HEK293 (PEAKrapid)	Gα16gust44	Fluorescence	23	Xu et al. 2024
Mammalia (eutherians)	Anoura caudifer	Tailed tailless bat	T2R1	Diphenidol	100	HEK293 (PEAKrapid)	Gα16gust44	Fluorescence	23	Xu et al. 2024
Mammalia (eutherians)	Anoura caudifer	Tailed tailless bat	T2R1	Denatonium benzoate	3000	HEK293 (PEAKrapid)	Gα16gust44	Fluorescence	23	Xu et al. 2024
Mammalia (eutherians)	Anoura caudifer	Tailed tailless bat	T2R1	Esculine	6000	HEK293 (PEAKrapid)	Gα16gust44	Fluorescence	23	Xu et al. 2024
Mammalia (eutherians)	Megaderma lyra	Greater false vampire bat	T2R1	Denatonium benzoate	3000	HEK293 (PEAKrapid)	Gα16gust44	Fluorescence	23	Xu et al. 2024
Mammalia (eutherians)	Rousettus aegyptiacus	Egyptian rousette	T2R1	Papaverine	10	HEK293 (PEAKrapid)	Gα16gust44	Fluorescence	23	Xu et al. 2024
Mammalia (eutherians)	Rousettus aegyptiacus	Egyptian rousette	T2R1	Yohimbine	300	HEK293 (PEAKrapid)	Gα16gust44	Fluorescence	23	Xu et al. 2024
Mammalia (eutherians)	Rousettus aegyptiacus	Egyptian rousette	T2R1	Coumarin	10000	HEK293 (PEAKrapid)	Gα16gust44	Fluorescence	23	Xu et al. 2024
Mammalia (eutherians)	Spalax galili	Middle East blind mole-rat	T2R118	Amygdalin	10000	HEK293 (PEAKrapid)	Gα16gust44	Fluorescence	20	Jiao et al. 2021
Mammalia (eutherians)	Spalax galili	Middle East blind mole-rat	T2R118	Helicin	10000	HEK293 (PEAKrapid)	Gα16gust44	Fluorescence	20	Jiao et al. 2021
Mammalia (eutherians)	Spalax galili	Middle East blind mole-rat	T2R118	D-(-)-salicin	10000	HEK293 (PEAKrapid)	Gα16gust44	Fluorescence	20	Jiao et al. 2021
Mammalia (eutherians)	Spalax galili	Middle East blind mole-rat	T2R118	Arbutin	30000	HEK293 (PEAKrapid)	Gα16gust44	Fluorescence	20	Jiao et al. 2021
Mammalia (eutherians)	Spalax galili	Middle East blind mole-rat	T2R118	Picrotoxinin	1000	HEK293 (PEAKrapid)	Gα16gust44	Fluorescence	20	Jiao et al. 2021
Mammalia (eutherians)	Spalax galili	Middle East blind mole-rat	T2R118	Phenanthroline	1000	HEK293 (PEAKrapid)	Gα16gust44	Fluorescence	20	Jiao et al. 2021
Mammalia (eutherians)	Spalax galili	Middle East blind mole-rat	T2R118	Camphor	1000	HEK293 (PEAKrapid)	Gα16gust44	Fluorescence	20	Jiao et al. 2021
Mammalia (eutherians)	Spalax galili	Middle East blind mole-rat	T2R118	Diphenidol	100	HEK293 (PEAKrapid)	Gα16gust44	Fluorescence	20	Jiao et al. 2021
Mammalia (eutherians)	Spalax galili	Middle East blind mole-rat	T2R118	Amygdalin	10000	HEK293 (PEAKrapid)	Gα16gust44	Fluorescence	20	Jiao et al. 2021
Mammalia (eutherians)	Spalax galili	Middle East blind mole-rat	T2R118	D-(-)-salicin	10000	HEK293 (PEAKrapid)	Gα16gust44	Fluorescence	20	Jiao et al. 2021
Mammalia (eutherians)	Pan troglodytes	Chimpanzee	T2R2	Chlorhexidine	3000	HEK293T-Gα16gust44	NA	Fluorescence	83	Risso et al. 2017
Mammalia (eutherians)	Pan troglodytes	Chimpanzee	T2R2	Chloroquine	30000	HEK293T-Gα16gust44	NA	Fluorescence	83	Risso et al. 2017
Mammalia (eutherians)	Pan troglodytes	Chimpanzee	T2R2	Umbelliferone	1800	HEK293T-Gα16gust44	NA	Fluorescence	83	Risso et al. 2017
Mammalia (eutherians)	Pan troglodytes	Chimpanzee	T2R64	Andrographolide	300	HEK293T-Gα16gust44	NA	Fluorescence	83	Risso et al. 2017
Mammalia (eutherians)	Pan troglodytes	Chimpanzee	T2R64	Picrotoxinin	3000	HEK293T-Gα16gust44	NA	Fluorescence	83	Risso et al. 2017
Mammalia (eutherians)	Pan troglodytes	Chimpanzee	T2R16	D-(-)-salicin	40000	HEK293T	Gα16gust44	Fluorescence	4	Imai et al. 2012
Mammalia (eutherians)	Pan troglodytes	Chimpanzee	T2R16	Arbutin	40000	HEK293T	Gα16gust44	Fluorescence	4	Imai et al. 2012
Mammalia (eutherians)	Pan troglodytes	Chimpanzee	T2R16	Amygdalin	10000	HEK293T	Gα16gust44	Fluorescence	4	Imai et al. 2012
Mammalia (eutherians)	Pan troglodytes	Chimpanzee	T2R16	Phenyl-β-D-glucopyranoside	40000	HEK293T	Gα16gust44	Fluorescence	4	Imai et al. 2012
Mammalia (eutherians)	Pan troglodytes	Chimpanzee	T2R38	PTC	100	HEK293T-Gα16gust44	NA	Fluorescence	1	Wooding et al. 2006
Mammalia (eutherians)	Macaca fuscata	Japanese macaque	T2R16	D-(-)-salicin	40000	HEK293T	Gα16gust44	Fluorescence	4	Imai et al. 2012
Mammalia (eutherians)	Macaca fuscata	Japanese macaque	T2R16	Arbutin	40000	HEK293T	Gα16gust44	Fluorescence	4	Imai et al. 2012
Mammalia (eutherians)	Macaca fuscata	Japanese macaque	T2R16	Amygdalin	10000	HEK293T	Gα16gust44	Fluorescence	4	Imai et al. 2012
Mammalia (eutherians)	Macaca fuscata	Japanese macaque	T2R16	Phenyl-β-D-glucopyranoside	40000	HEK293T	Gα16gust44	Fluorescence	4	Imai et al. 2012
Mammalia (eutherians)	Macaca fuscata	Japanese macaque	T2R38	PTC	100	HEK293T	Gα16gust44	Fluorescence	1	Suzuki-Hashido et al. 2015
Mammalia (eutherians)	Trachypithecus poliocephalus	White-headed langur	T2R16	D-(-)-salicin	40000	HEK293T	Gα16gust44	Fluorescence	4	Imai et al. 2012
Mammalia (eutherians)	Trachypithecus poliocephalus	White-headed langur	T2R16	Arbutin	40000	HEK293T	Gα16gust44	Fluorescence	4	Imai et al. 2012
Mammalia (eutherians)	Trachypithecus poliocephalus	White-headed langur	T2R16	Amygdalin	10000	HEK293T	Gα16gust44	Fluorescence	4	Imai et al. 2012
Mammalia (eutherians)	Trachypithecus poliocephalus	White-headed langur	T2R16	Phenyl-β-D-glucopyranoside	40000	HEK293T	Gα16gust44	Fluorescence	4	Imai et al. 2012
Mammalia (eutherians)	Callithrix jacchus	Common marmoset	T2R1	Camphor	1000	HEK293T	Gα16gust44	Fluorescence	1	Tsutsui et al. 2016
Mammalia (eutherians)	Sapajus apella	Tufed capuchin	T2R1	Camphor	1000	HEK293T	Gα16gust44	Fluorescence	1	Tsutsui et al. 2016
Mammalia (eutherians)	Aotus nancymaae	Nancy Ma's owl monkey	T2R1	Camphor	1000	HEK293T	Gα16gust44	Fluorescence	1	Tsutsui et al. 2016
Mammalia (eutherians)	Ateles geoffroyi	Geoffroy's spider monkey	T2R1	Camphor	1000	HEK293T	Gα16gust44	Fluorescence	1	Tsutsui et al. 2016
Mammalia (eutherians)	Alouatta palliata	Mantled howler	T2R1	Camphor	1000	HEK293T	Gα16gust44	Fluorescence	1	Tsutsui et al. 2016
Mammalia (eutherians)	Callithrix jacchus	Common marmoset	T2R4	Colchicine	3000	HEK293T	Gα16gust44	Fluorescence	1	Tsutsui et al. 2016
Mammalia (eutherians)	Sapajus apella	Tufed capuchin	T2R4	Colchicine	3000	HEK293T	Gα16gust44	Fluorescence	1	Tsutsui et al. 2016
Mammalia (eutherians)	Aotus nancymaae	Nancy Ma's owl monkey	T2R4	Colchicine	3000	HEK293T	Gα16gust44	Fluorescence	1	Tsutsui et al. 2016
Mammalia (eutherians)	Ateles geoffroyi	Geoffroy's spider monkey	T2R4	Colchicine	3000	HEK293T	Gα16gust44	Fluorescence	1	Tsutsui et al. 2016
Mammalia (eutherians)	Alouatta palliata	Mantled howler	T2R4	Colchicine	3000	HEK293T	Gα16gust44	Fluorescence	1	Tsutsui et al. 2016
Mammalia (eutherians)	Lemur catta	Ring-tailed lemur	T2R16	D-(-)-salicin	40000	HEK293T	Gα16gust44	Fluorescence	6	Itoigawa et al. 2019, Itoigawa et al. 2021
Mammalia (eutherians)	Lemur catta	Ring-tailed lemur	T2R16	Arbutin	10000	HEK293T	Gα16gust44	Fluorescence	6	Itoigawa et al. 2019, Itoigawa et al. 2021
Mammalia (eutherians)	Lemur catta	Ring-tailed lemur	T2R16	Linamarin	20000	HEK293T	Gα16gust44	Fluorescence	6	Itoigawa et al. 2019, Itoigawa et al. 2021
Mammalia (eutherians)	Lemur catta	Ring-tailed lemur	T2R16	Phenyl-β-D-glucopyranoside	40000	HEK293T	Gα16gust44	Fluorescence	6	Itoigawa et al. 2019, Itoigawa et al. 2021
Mammalia (eutherians)	Lemur catta	Ring-tailed lemur	T2R16	4-nitrophenyl-β-D-glucopyranoside	10000	HEK293T	Gα16gust44	Fluorescence	6	Itoigawa et al. 2019, Itoigawa et al. 2021
Mammalia (eutherians)	Lemur catta	Ring-tailed lemur	T2R16	4-methoxyphenyl-β-D-glucopyranoside	10000	HEK293T	Gα16gust44	Fluorescence	6	Itoigawa et al. 2019, Itoigawa et al. 2021
Mammalia (eutherians)	Eulemur macaco	Black lemur	T2R16	D-(-)-salicin	40000	HEK293T	Gα16gust44	Fluorescence	5	Itoigawa et al. 2019
Mammalia (eutherians)	Eulemur macaco	Black lemur	T2R16	Arbutin	10000	HEK293T	Gα16gust44	Fluorescence	5	Itoigawa et al. 2019
Mammalia (eutherians)	Eulemur macaco	Black lemur	T2R16	Phenyl-β-D-glucopyranoside	40000	HEK293T	Gα16gust44	Fluorescence	5	Itoigawa et al. 2019
Mammalia (eutherians)	Eulemur macaco	Black lemur	T2R16	4-nitrophenyl-β-D-glucopyranoside	10000	HEK293T	Gα16gust44	Fluorescence	5	Itoigawa et al. 2019
Mammalia (eutherians)	Eulemur macaco	Black lemur	T2R16	4-methoxyphenyl-β-D-glucopyranoside	10000	HEK293T	Gα16gust44	Fluorescence	5	Itoigawa et al. 2019
Mammalia (eutherians)	Varecia variegata	Black-and-white ruffed lemur	T2R16	D-(-)-salicin	40000	HEK293T	Gα16gust44	Fluorescence	5	Itoigawa et al. 2019
Mammalia (eutherians)	Varecia variegata	Black-and-white ruffed lemur	T2R16	Arbutin	10000	HEK293T	Gα16gust44	Fluorescence	5	Itoigawa et al. 2019
Mammalia (eutherians)	Varecia variegata	Black-and-white ruffed lemur	T2R16	Phenyl-β-D-glucopyranoside	40000	HEK293T	Gα16gust44	Fluorescence	5	Itoigawa et al. 2019
Mammalia (eutherians)	Varecia variegata	Black-and-white ruffed lemur	T2R16	4-nitrophenyl-β-D-glucopyranoside	10000	HEK293T	Gα16gust44	Fluorescence	5	Itoigawa et al. 2019
Mammalia (eutherians)	Varecia variegata	Black-and-white ruffed lemur	T2R16	4-methoxyphenyl-β-D-glucopyranoside	10000	HEK293T	Gα16gust44	Fluorescence	5	Itoigawa et al. 2019
Mammalia (eutherians)	Hapalemur griseus	Grey lesser bamboo lemur	T2R16	Linamarin	20000	HEK293T	Gα16gust44	Fluorescence	3	Itoigawa et al. 2021
Mammalia (eutherians)	Hapalemur aureus	Golden bamboo lemur	T2R16	D-(-)-salicin	40000	HEK293T	Gα16gust44	Fluorescence	3	Itoigawa et al. 2021
Mammalia (eutherians)	Hapalemur aureus	Golden bamboo lemur	T2R16	Linamarin	20000	HEK293T	Gα16gust44	Fluorescence	3	Itoigawa et al. 2021
Mammalia (eutherians)	Prolemur simus	Greater bamboo lemur	T2R16	D-(-)-salicin	40000	HEK293T	Gα16gust44	Fluorescence	3	Itoigawa et al. 2021
Mammalia (eutherians)	Pygathrix nemaeus	Red-shanked douc	T2R16	D-(-)-salicin	40000?	HEK293--Gα16gust44	NA	Fluorescence	2	Yang et al. 2021
Mammalia (eutherians)	Pygathrix nemaeus	Red-shanked douc	T2R16	Helicin	20000?	HEK293--Gα16gust44	NA	Fluorescence	2	Yang et al. 2021
Mammalia (eutherians)	Macaca mulatta	Rhesus macaque	T2R16	D-(-)-salicin	40000?	HEK293--Gα16gust44	NA	Fluorescence	2	Yang et al. 2021
Mammalia (eutherians)	Macaca mulatta	Rhesus macaque	T2R16	Helicin	20000?	HEK293--Gα16gust44	NA	Fluorescence	2	Yang et al. 2021
Mammalia (eutherians)	Nomascus leucogenys	Northern white-cheeked gibbon	T2R16	D-(-)-salicin	40000?	HEK293--Gα16gust44	NA	Fluorescence	2	Yang et al. 2021
Mammalia (eutherians)	Nomascus leucogenys	Northern white-cheeked gibbon	T2R16	Helicin	20000?	HEK293--Gα16gust44	NA	Fluorescence	2	Yang et al. 2021
Mammalia (eutherians)	Plecturocebus cupreus	Coppery titi	T2R16	D-(-)-salicin	40000?	HEK293--Gα16gust44	NA	Fluorescence	2	Yang et al. 2021
Mammalia (eutherians)	Plecturocebus cupreus	Coppery titi	T2R16	Helicin	20000?	HEK293--Gα16gust44	NA	Fluorescence	2	Yang et al. 2021
Mammalia (eutherians)	Pithecia pithecia	White-faced saki	T2R16	D-(-)-salicin	40000?	HEK293--Gα16gust44	NA	Fluorescence	2	Yang et al. 2021
Mammalia (eutherians)	Pithecia pithecia	White-faced saki	T2R16	Helicin	20000?	HEK293--Gα16gust44	NA	Fluorescence	2	Yang et al. 2021
Mammalia (eutherians)	Cacajao calvus	Bald uakari	T2R16	D-(-)-salicin	40000?	HEK293--Gα16gust44	NA	Fluorescence	2	Yang et al. 2021
Mammalia (eutherians)	Cacajao calvus	Bald uakari	T2R16	Helicin	20000?	HEK293--Gα16gust44	NA	Fluorescence	2	Yang et al. 2021
Mammalia (eutherians)	Chiropotes albinasus	White-nosed saki	T2R16	D-(-)-salicin	40000?	HEK293--Gα16gust44	NA	Fluorescence	2	Yang et al. 2021
Mammalia (eutherians)	Chiropotes albinasus	White-nosed saki	T2R16	Helicin	20000?	HEK293--Gα16gust44	NA	Fluorescence	2	Yang et al. 2021
Mammalia (eutherians)	Nycticebus pygmaeus	Pygmy slow loris	T2R16	Helicin	20000?	HEK293--Gα16gust44	NA	Fluorescence	2	Yang et al. 2021
Mammalia (eutherians)	Presbytis fermoralis	Raffles' banded langur	T2R38	PTC	100	HEK293T	Gα16gust44	Fluorescence	1	Purba et al. 2017
Mammalia (eutherians)	Trachypithecus auratus	East Javan langur	T2R38	PTC	100	HEK293T	Gα16gust44	Fluorescence	1	Purba et al. 2017
Mammalia (eutherians)	Colobus angolensis	Angola colobus	T2R38	PTC	100	HEK293T	Gα16gust44	Fluorescence	1	Purba et al. 2020
Mammalia (eutherians)	Colobus guereza	Guereza	T2R38	PTC	100	HEK293T	Gα16gust44	Fluorescence	1	Purba et al. 2020
Mammalia (eutherians)	Macaca nigra	Celebes crested macaque	T2R38	PTC	100	HEK293T	Gα16gust44	Fluorescence	1	Widayati et al. 2019
Mammalia (eutherians)	Macaca nigrescens	Gorontalo macaque	T2R38	PTC	100	HEK293T	Gα16gust44	Fluorescence	1	Widayati et al. 2019
Mammalia (eutherians)	Macaca tonkeana	Tonkean macaque	T2R38	PTC	100	HEK293T	Gα16gust44	Fluorescence	1	Widayati et al. 2019
Mammalia (eutherians)	Macaca hecki	Heck's macaque	T2R38	PTC	100	HEK293T	Gα16gust44	Fluorescence	1	Widayati et al. 2019
Mammalia (eutherians)	Macaca nemestrina	Southern pig-tailed macaque	T2R38	PTC	100	HEK293T	Gα16gust44	Fluorescence	1	Widayati et al. 2019
